# Supplementary material for: Discovering cryptic splice mutations in cancers via a deep neural network framework
Source: NAR Cancer. 2023 Mar 15;5(2):zcad014. doi: 10.1093/narcan/zcad014 (PMC10015341; doi:10.1093/narcan/zcad014)
Supplement: zcad014_Supplemental_Files [file zcad014_supplemental_files.zip]

Archive with 2 entries (2 files):
- Revised_Supplementary Data.pdf
- Revised_Supplementary_tables.xlsx
